# Supplementary material for: Remote Steric Control of the Tetrahedral Coordination Geometry around Heteroleptic Copper(I) Bis(Diimine) Complexes
Source: Molecules. 2023 Jan 18;28(3):983. doi: 10.3390/molecules28030983 (PMC9920475; doi:10.3390/molecules28030983)
Supplement: Supplementary file 1 [file molecules-28-00983-s001.zip]

Archive with 1 entries (1 files):
- molecules-2147238-supplementary.pdf
